# Supplementary material for: Bullet ricochet mark plan-view morphology in concrete: an experimental assessment of five bullet types and two distances using machine learning
Source: Forensic Sci Res. 2023 Dec 29;9(1):owad051. doi: 10.1093/fsr/owad051 (PMC10982854; doi:10.1093/fsr/owad051)
Supplement: Supplementary_Table_S1_owad051 [file supplementary_table_s1_owad051.xlsx]

## Sheet: 22LR First Angle
Shot	Caliber	Date	Block distance from shooter (cm)	Distance from shooter (cm)	Image #	Concrete Block #	Maximum Width (cm)	Maximum Length (cm)	Perimeter (cm)	Area (cm2)
1	22LR	2021-11-08	357-407	384	9261	1	1.403	1.675	5.49369	1.61253
2	22LR	2021-11-08	357-407	381	9262	1	1.319	1.557	4.83965	1.38477
3	22LR	2021-11-08	357-407	386	9263	1	1.61	1.768	5.84026	1.70593
4	22LR	2021-11-08	357-407	380	9264	1	1.519	1.519	4.95713	1.50548
5	22LR	2021-11-08	357-407	384	9265	1	1.614	2.498	7.53482	2.27998
6	22LR	2021-11-08	357-407	386	9266	1	1.244	1.222	4.75611	0.942974
7	22LR	2021-11-08	357-407	382	9267	1	1.95	2.517	7.08011	2.88761
8	22LR	2021-11-08	357-407	371	9268	1	1.792	2.294	6.33686	2.63663
9	22LR	2021-11-08	357-407	372	9269	1	1.717	2.704	6.98133	3.13298
10	22LR	2021-11-08	357-407	370	9270	1	1.353	2.094	5.59412	1.82598
11	22LR	2021-11-08	357-407	372	9271	1	1.74	2.322	6.97814	2.70349
12	22LR	2021-11-08	357-407	372	9272	1	1.488	1.74	5.48759	2.01319
13	22LR	2021-11-08	357-407	368	9273	1	1.24	1.372	4.50233	0.948625
14	22LR	2021-11-08	357-407	373	9274	1	1.027	1.549	4.24514	1.05422
15	22LR	2021-11-12	357-407	386	9275	1	1.961	2.644	7.43305	3.32666
16	22LR	2021-11-12	357-407	392	9276	2	1.553	2.227	5.92325	2.55732
17	22LR	2021-11-12	357-407	385	9277	2	2.132	2.384	8.29169	3.25829
18	22LR	2021-11-12	357-407	391	9278	2	1.491	2.179	5.8673	2.27612
19	22LR	2021-11-12	357-407	391	9279	2	1.265	2.221	5.86203	1.88148
20	22LR	2021-11-12	357-407	388	9280	2	1.624	2.019	6.48583	2.31141
21	22LR	2021-11-12	357-407	391	9281	2	1.342	2.339	5.98297	2.32843
22	22LR	2021-11-12	357-407	388	9282	2	1.543	1.985	6.29178	2.14679
23	22LR	2021-11-12	357-407	390	9283	2	1.627	1.725	5.66735	1.73561
24	22LR	2021-11-12	357-407	373	9284	2	1.101	1.235	4.17187	1.03931
25	22LR	2021-11-12	357-407	372	9285	2	2.085	2.111	6.81523	2.57171
26	22LR	2021-11-12	357-407	373	9286	2	1.292	1.875	5.13795	1.69941
27	22LR	2021-11-12	357-407	374	9287	2	1.634	2.121	6.45296	2.38103
28	22LR	2021-11-12	357-407	368	9288	2	1.554	2.787	7.21251	2.99413
29	22LR	2021-11-12	357-407	369	9289	2	2.234	2.446	7.63714	3.79413
30	22LR	2021-11-12	357-407	371	9290	2	2.189	2.964	8.45059	3.98627

## Sheet: 9mm Target First Angle
Shot	Caliber	Date	Block distance from shooter (cm)	Distance from shooter (cm)	Image #	Concrete Block #	Maximum Width (cm)	Maximum Length (cm)	Perimeter (cm)	Area (cm2)
1	9mm Target	2022-11-19	357-407	388	9292	3	2.134	3.464	9.40116	4.81842
2	9mm Target	2022-11-19	357-407	390	9293	3	2.337	3.131	8.7733	4.725
3	9mm Target	2022-11-19	357-407	387	9294	3	2.619	3.367	10.1748	5.91418
4	9mm Target	2022-11-19	357-407	378	9295	3	2.728	3.282	9.56824	5.56794
5	9mm Target	2022-11-19	357-407	387	9296	3	2.781	3.054	9.96248	5.71048
6	9mm Target	2022-11-19	357-407	385	9297	3	2.557	3.279	10.9595	5.70415
7	9mm Target	2022-11-19	357-407	380	9298	3	2.945	3.657	10.956	7.06489
8	9mm Target	2022-11-19	357-407	389	9299	3	3.194	3.904	13.8925	8.75618
9	9mm Target	2022-11-19	357-407	396	9300	3	2.98	4.091	12.007	7.54049
10	9mm Target	2022-11-19	357-407	367	9301	3	2.634	2.935	9.09837	5.05155
11	9mm Target	2022-11-19	357-407	369	9302	3	1.91	3.109	8.49004	4.48661
12	9mm Target	2022-11-19	357-407	369	9303	3	2.169	3.602	11.2787	5.08091
13	9mm Target	2022-11-19	357-407	369	9304	3	2.251	3.135	9.3262	5.0193
14	9mm Target	2022-11-19	357-407	366	9305	3	2.697	3.763	12.0573	6.9816
15	9mm Target	2022-11-19	357-407	391	9306	3	3.304	3.876	12.5055	8.04433
16	9mm Target	2022-11-19	357-407	387	9307	4	1.705	2.774	7.80608	3.43892
17	9mm Target	2022-11-19	357-407	389	9308	4	2.07	2.838	7.85875	3.65594
18	9mm Target	2022-11-19	357-407	383	9309	4	2.052	2.509	8.00552	3.60275
19	9mm Target	2022-11-19	357-407	384	9310	4	1.832	2.561	7.61832	3.23248
20	9mm Target	2022-11-19	357-407	385	9311	4	1.965	2.48	7.27302	3.20998
21	9mm Target	2022-11-19	357-407	391	9312	4	1.81	2.42	6.82118	2.91032
22	9mm Target	2022-11-19	357-407	384	9313	4	1.909	2.482	7.07771	3.4168
23	9mm Target	2022-11-19	357-407	365	9314	4	2.266	2.867	8.5609	4.34468
24	9mm Target	2022-11-19	357-407	371	9315	4	2.092	2.634	7.88387	3.80523
25	9mm Target	2022-11-19	357-407	365	9316	4	2.57	2.817	9.07636	4.95647
26	9mm Target	2022-11-19	357-407	365	9317	4	1.89	3.211	8.62968	4.55594
27	9mm Target	2022-11-19	357-407	367	9318	4	2.645	2.806	8.69625	4.08098
28	9mm Target	2022-11-19	357-407	362	9319	4	2.463	3.228	11.4092	5.33042
29	9mm Target	2022-11-19	357-407	368	9320	4	2.134	2.735	8.71672	4.41171
30	9mm Target	2022-11-19	357-407	370	9321	4	2.01	3.006	8.44346	3.89617

## Sheet: 9mm Hollow Point First Angle
Shot	Caliber	Date	Block distance from shooter (cm)	Distance from shooter (cm)	Image #	Concrete Block #	Maximum Width (cm)	Maximum Length (cm)	Perimeter (cm)	Area (cm2)
1	9mm Hollow Point	2022-11-29	357-407	389	9322	5	2.699	3.597	9.945	6.283
2	9mm Hollow Point	2022-11-29	357-407	391	9323	5	2.94	4.306	12.0574	9.06742
3	9mm Hollow Point	2022-11-29	357-407	389	9324	5	2.768	3.191	11.9411	5.20537
4	9mm Hollow Point	2022-11-29	357-407	393	9325	5	2.331	3.981	10.0261	5.70051
5	9mm Hollow Point	2022-11-29	357-407	390	9326	5	3.054	3.723	11.3844	6.03779
6	9mm Hollow Point	2022-11-29	357-407	388	9327	5	2.302	3.441	10.3598	5.10261
7	9mm Hollow Point	2022-11-29	357-407	389	9328	5	2.179	3.539	10.2173	5.28827
8	9mm Hollow Point	2022-11-29	357-407	387	9329	5	2.744	3.591	11.2336	6.33347
9	9mm Hollow Point	2022-11-29	357-407	376	9330	5	2.51	3.483	10.0351	6.57126
10	9mm Hollow Point	2022-11-29	357-407	376	9331	5	2.796	3.87	11.0503	7.57941
11	9mm Hollow Point	2022-11-29	357-407	374	9332	5	2.294	3.384	8.8507	5.07292
12	9mm Hollow Point	2022-11-29	357-407	363	9333	5	3.614	4.031	11.9081	8.47294
13	9mm Hollow Point	2022-11-29	357-407	370	9334	5	2.487	3.637	10.4073	5.94631
14	9mm Hollow Point	2022-11-29	357-407	371	9335	5	2.933	3.674	12.1781	6.99692
15	9mm Hollow Point	2022-11-29	357-407	366	9336	5	2.992	4.016	11.458	7.65517
16	9mm Hollow Point	2022-11-29	357-407	396	9337	6	4.194	4.639	14.7128	11.5131
17	9mm Hollow Point	2022-11-29	357-407	397	9338	6	3.649	4.733	14.6871	10.8903
18	9mm Hollow Point	2022-11-29	357-407	396	9339	6	3.225	4.324	14.7341	8.463
19	9mm Hollow Point	2022-11-29	357-407	395	9340	6	3.404	4.152	13.8555	8.39796
20	9mm Hollow Point	2022-11-29	357-407	395	9351	6	3.199	4.136	13.4881	7.6665
21	9mm Hollow Point	2022-11-29	357-407	374	9341	6	2.569	3.561	9.77213	5.99577
22	9mm Hollow Point	2022-11-29	357-407	364	9342	6	2.793	3.913	11.0687	7.77723
23	9mm Hollow Point	2022-11-29	357-407	375	9343	6	2.9	3.719	10.5008	7.13455
24	9mm Hollow Point	2022-11-29	357-407	375	9344	6	3.135	4.079	12.9371	8.48708
25	9mm Hollow Point	2022-11-29	357-407	377	9345	6	3.301	5.037	13.6139	10.4891
26	9mm Hollow Point	2022-11-29	357-407	364	9346	6	3.737	4.862	15.522	11.7495
27	9mm Hollow Point	2022-11-29	357-407	375	9347	6	2.263	4.023	11.1829	6.47321
28	9mm Hollow Point	2022-11-29	357-407	372	9348	6	2.773	4.2	12.2792	8.61066
29	9mm Hollow Point	2022-11-29	357-407	386	9349	6	3.637	4.325	14.898	11.1084
30	9mm Hollow Point	2022-11-29	357-407	384	9450	6	3.467	4.64	13.7757	10.5646

## Sheet: 45 Target First Angle
Shot	Caliber	Date	Block distance from shooter (cm)	Distance from shooter (cm)	Image #	Concrete Block #	Maximum Width (cm)	Maximum Length (cm)	Perimeter (cm)	Area (cm2)
1	45 Target	2022-11-29	357-407	395	9352	7	1.949	3.112	8.1904	4.01671
2	45 Target	2022-11-29	357-407	392	9353	7	2.199	3.235	9.02329	4.50598
3	45 Target	2022-11-29	357-407	390	9354	7	2.004	3.138	8.54496	4.71355
4	45 Target	2022-11-29	357-407	391	9355	7	1.591	2.915	7.23979	3.42273
5	45 Target	2022-11-29	357-407	385	9356	7	1.893	3.821	9.62926	5.5137
6	45 Target	2022-11-29	357-407	371	9357	7	2.003	2.919	8.06512	4.01065
7	45 Target	2022-11-29	357-407	373	9358	7	2.603	3.266	10.9131	5.02746
8	45 Target	2022-11-29	357-407	369	9359	7	2.123	3.328	9.02262	4.76036
9	45 Target	2022-11-29	357-407	373	9360	7	2.04	3.29	12.7372	4.83819
10	45 Target	2022-11-29	357-407	378	9361	7	2.295	3.354	9.67406	5.43248
11	45 Target	2022-11-29	357-407	395	9362	8	2.528	3.261	11.5862	5.28271
12	45 Target	2022-11-29	357-407	396	9363	8	2.319	3.357	9.19959	5.24043
13	45 Target	2022-11-29	357-407	398	9364	8	2.467	4.14	10.9159	6.41658
14	45 Target	2022-11-29	357-407	393	9365	8	1.989	3.074	8.85156	4.40224
15	45 Target	2022-11-29	357-407	393	9366	8	2.147	3.554	9.00258	4.98749
16	45 Target	2022-11-29	357-407	395	9367	8	2.509	3.607	11.1654	6.38215
17	45 Target	2022-11-29	357-407	375	9368	8	2.886	4.152	12.353	7.75514
18	45 Target	2022-11-29	357-407	374	9369	8	2.608	3.5	10.1456	5.85507
19	45 Target	2022-11-29	357-407	373	9370	8	2.357	4.021	10.7705	6.3634
20	45 Target	2022-11-29	357-407	375	9371	8	2.447	4.099	11.1868	6.69694
21	45 Target	2022-11-29	357-407	388	9372	9	1.894	3.343	9.21667	4.3996
22	45 Target	2022-11-29	357-407	389	9373	9	1.527	2.992	7.5921	3.4898
23	45 Target	2022-11-29	357-407	389	9374	9	1.91	3.048	9.07805	3.83026
24	45 Target	2022-11-29	357-407	387	9375	9	1.507	3.028	8.15481	3.09309
25	45 Target	2022-11-29	357-407	387	9376	9	1.66	2.423	7.28621	2.88067
26	45 Target	2022-11-29	357-407	370	9377	9	1.657	2.816	7.72639	3.19883
27	45 Target	2022-11-29	357-407	370	9378	9	2.343	3.076	8.46515	4.21216
28	45 Target	2022-11-29	357-407	369	9379	9	1.704	3.377	8.31449	4.08292
29	45 Target	2022-11-29	357-407	369	9380	9	2.054	2.861	8.34539	3.71408
30	45 Target	2022-11-29	357-407	369	9381	9	2.396	2.94	9.73213	4.71143

## Sheet: 45 Hollow Point First Angle
Shot	Caliber	Date	Block distance from shooter (cm)	Distance from shooter (cm)	Image #	Concrete Block #	Maximum Width (cm)	Maximum Length (cm)	Perimeter (cm)	Area (cm2)
1	45 Hollow Point	2022-12-06	357-407	393	9382	10	2.175	2.957	10.0305	4.09164
2	45 Hollow Point	2022-12-06	357-407	392	9383	10	2.247	3.382	10.8051	5.39282
3	45 Hollow Point	2022-12-06	357-407	399	9384	10	2.449	3.451	10.0088	5.91468
4	45 Hollow Point	2022-12-06	357-407	394	9385	10	2.444	3.756	10.8214	6.27747
5	45 Hollow Point	2022-12-06	357-407	393	9386	10	2.511	3.691	10.0795	5.76455
6	45 Hollow Point	2022-12-06	357-407	378	9387	10	3.3	4.648	15.3974	9.80612
7	45 Hollow Point	2022-12-06	357-407	369	9388	10	3.031	4.216	12.504	7.55241
8	45 Hollow Point	2022-12-06	357-407	378	9389	10	2.791	4.555	11.8698	8.18283
9	45 Hollow Point	2022-12-06	357-407	374	9390	10	2.401	3.577	10.6584	5.77079
10	45 Hollow Point	2022-12-06	357-407	368	9391	10	2.542	3.738	11.6139	5.62951
11	45 Hollow Point	2022-12-06	357-407	392	9392	11	1.495	2.525	7.32022	2.67723
12	45 Hollow Point	2022-12-06	357-407	392	9393	11	1.789	2.731	11.1167	3.05968
13	45 Hollow Point	2022-12-06	357-407	390	9394	11	1.843	2.966	8.80806	3.57214
14	45 Hollow Point	2022-12-06	357-407	387	9395	11	1.724	2.98	8.65251	2.8034
15	45 Hollow Point	2022-12-06	357-407	385	9396	11	1.632	2.707	8.00615	2.85603
16	45 Hollow Point	2022-12-06	357-407	385	9397	11	1.842	3.021	11.4144	2.66869
17	45 Hollow Point	2022-12-06	357-407	363	9398	11	1.636	2.629	10.3755	2.54823
18	45 Hollow Point	2022-12-06	357-407	370	9399	11	1.757	2.426	7.71435	2.7787
19	45 Hollow Point	2022-12-06	357-407	360	9400	11	1.759	2.517	7.62474	3.40936
20	45 Hollow Point	2022-12-06	357-407	359	9401	11	1.661	2.724	8.31488	3.08407
21	45 Hollow Point	2022-12-06	357-407	392	9402	12	1.977	3.021	8.16091	3.99677
22	45 Hollow Point	2022-12-06	357-407	392	9403	12	1.974	2.941	8.38598	3.94333
23	45 Hollow Point	2022-12-06	357-407	393	9404	12	1.777	3.029	7.78297	4.04282
24	45 Hollow Point	2022-12-06	357-407	388	9405	12	2.285	3.116	10.0905	4.25605
25	45 Hollow Point	2022-12-06	357-407	385	9406	12	1.81	2.612	8.29976	3.67035
26	45 Hollow Point	2022-12-06	357-407	388	9407	12	1.662	2.796	8.11634	3.31063
27	45 Hollow Point	2022-12-06	357-407	376	9408	12	1.747	2.901	8.4948	3.3758
28	45 Hollow Point	2022-12-06	357-407	368	9409	12	1.665	2.587	8.43	3.09027
29	45 Hollow Point	2022-12-06	357-407	370	9410	12	2.102	3.126	9.0753	4.8105
30	45 Hollow Point	2022-12-06	357-407	369	9411	12	1.917	2.975	8.19343	4.38417

## Sheet: 22LR Second Angle
Shot	Caliber	Date	Block distance from shooter (cm)	Distance from shooter (cm)	Image #	Concrete Block #	Maximum Width (cm)	Maximum Length (cm)	Perimeter (cm)	Area (cm2)
1	22LR	2022-12-13	714-764	750	9412	13	0.656	1.186	3.21382	0.354034
2	22LR	2022-12-13	714-764	757	9413	13	0.317	0.384	1.15446	0.0790034
3	22LR	2022-12-13	714-764	736	9414	13	0.736	0.905	2.83241	0.255198
4	22LR	2022-12-13	714-764	729	9415	13	0.791	1.086	3.16441	0.505357
5	22LR	2022-12-13	714-764	727	9416	13	0.71	0.815	2.42439	0.394787
6	22LR	2022-12-13	714-764	737	9417	13	0.755	0.943	2.75509	0.399471
7	22LR	2022-12-13	714-764	724	9418	13	0.741	0.648	2.30266	0.194389
8	22LR	2022-12-13	714-764	736	9419	13	0.562	1.438	3.37681	0.506363
9	22LR	2022-12-13	714-764	740	9420	13	0.77	0.823	3.17229	0.354019
10	22LR	2022-12-13	714-764	728	9421	13	0.657	0.926	2.61332	0.358572
11	22LR	2022-12-13	714-764	741	9422	13	1.369	1.643	5.90399	1.05563
12	22LR	2022-12-13	714-764	749	9423	13	0.784	1.752	4.36454	0.710744
13	22LR	2022-12-13	714-764	724	9424	13	0.692	1.113	3.38988	0.266902
14	22LR	2022-12-13	714-764	723	9425	13	1.027	0.829	3.31709	0.458798
15	22LR	2022-12-13	714-764	725	9426	13	0.646	1.647	4.45009	0.535822
16	22LR	2022-12-13	714-764	749	9427	14	1.107	1.825	4.97169	1.25473
17	22LR	2022-12-13	714-764	745	9428	14	1.171	1.658	6.13564	0.795066
18	22LR	2022-12-13	714-764	745	9429	14	1.05	1.646	4.35002	1.09443
19	22LR	2022-12-13	714-764	753	9430	14	1.173	2.424	6.26745	1.67903
20	22LR	2022-12-13	714-764	750	9431	14	0.829	1.607	5.07559	0.726621
21	22LR	2022-12-13	714-764	742	9432	14	0.932	1.649	4.70761	0.898154
22	22LR	2022-12-13	714-764	740	9433	14	1.265	1.245	4.316	1.04524
23	22LR	2022-12-13	714-764	732	9435	14	1.117	1.663	5.3894	0.963154
24	22LR	2022-12-13	714-764	728	9436	14	1.276	1.075	4.27553	0.787438
25	22LR	2022-12-13	714-764	732	9437	14	1.321	1.915	5.75266	1.43237
26	22LR	2022-12-13	714-764	720	9438	14	1.435	2.221	6.20403	1.73348
27	22LR	2022-12-13	714-764	737	9439	14	1.254	1.776	5.62983	0.988761
28	22LR	2022-12-13	714-764	735	9440	14	1.157	1.692	5.04248	1.06638
29	22LR	2022-12-13	714-764	732	9441	14	0.917	2.198	5.24051	1.30874
30	22LR	2022-12-13	714-764	724	9442	14	1.093	1.566	4.7302	1.10546

## Sheet: 9mm Target Second Angle
Shot	Caliber	Date	Block distance from shooter (cm)	Distance from shooter (cm)	Image #	Concrete Block #	Maximum Width (cm)	Maximum Length (cm)	Perimeter (cm)	Area (cm2)
1	9mm Target	2022-12-13	714-764	760	9443	15	1.231	2.686	6.23044	2.10646
2	9mm Target	2022-12-13	714-764	758	9444	15	1.232	2.853	7.12475	2.37618
3	9mm Target	2022-12-13	714-764	759	9445	15	1.154	3.169	7.33349	2.36784
4	9mm Target	2022-12-13	714-764	757	9446	15	1.371	3.243	7.6823	2.679
5	9mm Target	2022-12-13	714-764	748	9447	15	1.011	2.816	6.64972	2.14516
6	9mm Target	2022-12-13	714-764	740	9448	15	1.23	3.211	7.89544	2.36492
7	9mm Target	2022-12-13	714-764	728	9449	15	1.329	2.276	6.57882	2.17578
8	9mm Target	2022-12-13	714-764	732	9450	15	1.299	2.32	6.30308	2.09156
9	9mm Target	2022-12-13	714-764	726	9451	15	1.461	2.768	7.49238	2.80101
10	9mm Target	2022-12-13	714-764	734	9452	15	1.198	2.877	7.29821	2.16601
11	9mm Target	2022-12-13	714-764	742	9453	15	1.194	2.965	6.95531	2.30204
12	9mm Target	2022-12-13	714-764	732	9454	15	1.992	2.62	7.48742	2.72569
13	9mm Target	2022-12-13	714-764	732	9455	15	1.172	3.001	6.9759	2.39079
14	9mm Target	2022-12-13	714-764	723	9456	15	1.614	2.922	7.81674	3.21108
15	9mm Target	2022-12-13	714-764	719	9457	15	1.653	2.71	7.06326	2.93131
16	9mm Target	2022-12-13	714-764	754	9458	16	1.15	2.538	6.1934	2.08911
17	9mm Target	2022-12-13	714-764	753	9459	16	1.005	3.233	7.32597	2.32058
18	9mm Target	2022-12-13	714-764	762	9460	16	1.155	1.989	5.20944	1.42408
19	9mm Target	2022-12-13	714-764	755	9461	16	1.361	2.303	5.836	1.97976
20	9mm Target	2022-12-13	714-764	726	9462	16	1.305	2.841	6.80429	2.27765
21	9mm Target	2022-12-13	714-764	725	9463	16	1.117	2.903	6.55276	1.92683
22	9mm Target	2022-12-13	714-764	739	9464	16	0.94	2.663	6.74468	2.06977
23	9mm Target	2022-12-13	714-764	738	9465	16	1.11	2.659	6.21792	2.05484
24	9mm Target	2022-12-13	714-764	732	9466	16	1.405	2.673	7.03751	2.39503
25	9mm Target	2022-12-13	714-764	738	9467	16	1.088	2.645	6.37284	1.94217
26	9mm Target	2022-12-13	714-764	730	9468	16	1.395	2.161	6.06013	1.82137
27	9mm Target	2022-12-13	714-764	732	9469	16	1.393	2.634	6.76071	2.52135
28	9mm Target	2022-12-13	714-764	726	9470	16	1.071	2.811	6.26194	2.10339
29	9mm Target	2022-12-13	714-764	727	9471	16	1.097	2.544	5.78081	1.81369
30	9mm Target	2022-12-13	714-764	732	9472	16	1.37	2.68	6.57662	2.39886

## Sheet: 9mm Hollow Point Second Angle
Shot	Caliber	Date	Block distance from shooter (cm)	Distance from shooter (cm)	Image #	Concrete Block #	Maximum Width (cm)	Maximum Length (cm)	Perimeter (cm)	Area (cm2)
1	9mm Hollow Point	2022-12-13	714-764	759	9473	17	2.122	3.696	10.0476	4.713
2	9mm Hollow Point	2022-12-13	714-764	744	9474	17	1.506	2.805	7.54864	2.47189
3	9mm Hollow Point	2022-12-13	714-764	760	9475	17	2.19	2.584	8.32532	3.07763
4	9mm Hollow Point	2022-12-13	714-764	752	9476	17	1.95	3.179	9.65568	3.88911
5	9mm Hollow Point	2022-12-13	714-764	742	9477	17	2.113	3.832	10.7663	4.52119
6	9mm Hollow Point	2022-12-13	714-764	720	9478	17	1.608	3.177	8.60184	3.48053
7	9mm Hollow Point	2022-12-13	714-764	732	9479	17	1.406	3.298	7.91973	3.14447
8	9mm Hollow Point	2022-12-13	714-764	732	9480	17	1.526	2.552	7.00137	2.44522
9	9mm Hollow Point	2022-12-13	714-764	733	9481	17	1.681	2.742	7.69139	3.06936
10	9mm Hollow Point	2022-12-13	714-764	735	9482	17	1.467	2.906	7.06971	2.85222
11	9mm Hollow Point	2022-12-13	714-764	728	9483	17	1.747	3.314	8.56169	3.53207
12	9mm Hollow Point	2022-12-13	714-764	740	9484	17	1.469	3.106	7.36451	3.31875
13	9mm Hollow Point	2022-12-13	714-764	739	9485	17	1.609	3.278	8.40083	3.11052
14	9mm Hollow Point	2022-12-13	714-764	743	9486	17	2.044	3.127	8.51255	3.55832
15	9mm Hollow Point	2022-12-13	714-764	752	9487	17	1.808	3.821	9.41127	4.1199
16	9mm Hollow Point	2022-12-13	714-764	743	9488	18	2.276	4.012	12.8069	5.53162
17	9mm Hollow Point	2022-12-13	714-764	737	9489	18	2.443	4.111	11.6524	6.16856
18	9mm Hollow Point	2022-12-13	714-764	746	9490	18	1.648	3.937	9.86662	4.74564
19	9mm Hollow Point	2022-12-13	714-764	742	9491	18	2.107	3.81	10.5759	5.06524
20	9mm Hollow Point	2022-12-13	714-764	754	9492	18	2.364	4.499	11.4919	6.69815
21	9mm Hollow Point	2022-12-13	714-764	740	9493	18	2.44	3.714	11.5108	5.53923
22	9mm Hollow Point	2022-12-13	714-764	746	9494	18	2.258	3.952	10.3774	5.93048
23	9mm Hollow Point	2022-12-13	714-764	741	9495	18	1.743	3.297	8.92522	4.09788
24	9mm Hollow Point	2022-12-13	714-764	744	9496	18	1.769	3.336	8.7307	4.14753
25	9mm Hollow Point	2022-12-13	714-764	741	9497	18	2.404	3.075	9.07195	3.74624
26	9mm Hollow Point	2022-12-13	714-764	734	9498	18	1.756	2.8	7.47581	3.38015
27	9mm Hollow Point	2022-12-13	714-764	731	9499	18	1.626	3.506	8.82251	4.01976
28	9mm Hollow Point	2022-12-13	714-764	718	9500	18	1.836	3.12	8.65558	3.73555

## Sheet: 45 Target Second Angle
Shot	Caliber	Date	Block distance from shooter (cm)	Distance from shooter (cm)	Image #	Concrete Block #	Maximum Width (cm)	Maximum Length (cm)	Perimeter (cm)	Area (cm2)
1	45 Target	2022-12-29	714-764	742	9501	19	0.895	2.262	5.15004	1.49339
2	45 Target	2022-12-29	714-764	751	9502	19	1.1	2.598	6.30434	2.12183
3	45 Target	2022-12-29	714-764	743	9503	19	1.02	2.769	6.35103	2.07342
4	45 Target	2022-12-29	714-764	732	9504	19	1.066	2.831	6.46237	2.18847
5	45 Target	2022-12-29	714-764	744	9505	19	1.024	2.533	6.51886	1.68436
6	45 Target	2022-12-29	714-764	737	9506	19	1.073	2.718	6.62382	1.9532
7	45 Target	2022-12-29	714-764	735	9507	19	1.204	2.658	7.27026	1.99201
8	45 Target	2022-12-29	714-764	739	9508	19	1.134	3.147	7.3116	2.65657
9	45 Target	2022-12-29	714-764	750	9509	19	1.501	3.507	8.06398	3.27412
10	45 Target	2022-12-29	714-764	758	9510	19	1.213	3.076	7.26861	2.63471
11	45 Target	2022-12-29	714-764	747	9511	20	1.995	3.622	10.4759	4.53756
12	45 Target	2022-12-29	714-764	742	9512	20	2.153	3.645	9.83044	4.23554
13	45 Target	2022-12-29	714-764	729	9513	20	1.528	3.184	8.16347	3.13836
14	45 Target	2022-12-29	714-764	730	9514	20	1.503	3.075	7.66608	3.22938
15	45 Target	2022-12-29	714-764	744	9515	20	2.939	3.199	10.1708	5.23493
16	45 Target	2022-12-29	714-764	716	9516	20	1.438	3.078	7.45986	2.84498
17	45 Target	2022-12-29	714-764	715	9517	20	1.349	3.046	7.32246	2.81712
18	45 Target	2022-12-29	714-764	735	9518	20	1.38	3.417	8.79003	3.01359
19	45 Target	2022-12-29	714-764	758	9519	20	1.679	4.07	11.3661	4.0485
20	45 Target	2022-12-29	714-764	752	9520	20	1.742	3.71	10.9694	3.98064
21	45 Target	2022-12-29	714-764	753	9521	21	1.19	2.898	7.01204	2.58683
22	45 Target	2022-12-29	714-764	741	9522	21	1.384	4.568	10.0818	4.71518
23	45 Target	2022-12-29	714-764	731	9523	21	1.209	2.868	6.88389	2.50188
24	45 Target	2022-12-29	714-764	737	9524	21	0.962	2.754	6.2406	2.041
25	45 Target	2022-12-29	714-764	730	9525	21	1.295	2.831	7.6284	2.40521
26	45 Target	2022-12-29	714-764	748	9526	21	1.193	2.863	7.12841	2.51026
27	45 Target	2022-12-29	714-764	742	9527	21	1.107	2.806	6.78264	2.52105
28	45 Target	2022-12-29	714-764	741	9528	21	1.205	2.641	6.69055	2.38505
29	45 Target	2022-12-29	714-764	733	9529	21	1.122	2.78	6.30339	1.97293
30	45 Target	2022-12-29	714-764	728	9530	21	1.294	2.932	7.01046	2.61973

## Sheet: 45 Hollow Point Second Angle
Shot	Caliber	Date	Block distance from shooter (cm)	Distance from shooter (cm)	Image #	Concrete Block #	Maximum Width (cm)	Maximum Length (cm)	Perimeter (cm)	Area (cm2)
1	45 Hollow Point	2022-12-29	714-764	748	9531	22	1.473	3.205	9.58029	2.34362
2	45 Hollow Point	2022-12-29	714-764	759	9532	22	1.141	3.334	8.73275	1.98325
3	45 Hollow Point	2022-12-29	714-764	738	9533	22	1.112	2.691	7.4375	1.9494
4	45 Hollow Point	2022-12-29	714-764	733	9534	22	1.317	4.682	10.5762	2.78246
5	45 Hollow Point	2022-12-29	714-764	736	9535	22	1.29	4.026	12.7346	2.54356
6	45 Hollow Point	2022-12-29	714-764	738	9536	22	1.498	3.389	8.23599	2.22739
7	45 Hollow Point	2022-12-29	714-764	745	9537	22	1.315	5.096	11.9295	3.08524
8	45 Hollow Point	2022-12-29	714-764	734	9538	22	1.426	4.404	10.7221	2.72727
9	45 Hollow Point	2022-12-29	714-764	719	9539	22	1.183	3.71	9.97378	2.16153
10	45 Hollow Point	2022-12-29	714-764	745	9540	22	1.267	2.379	6.01431	1.6909
11	45 Hollow Point	2022-12-29	714-764	743	9541	23	1.13	1.654	4.70394	1.20684
12	45 Hollow Point	2022-12-29	714-764	748	9542	23	1.116	2.592	6.39308	1.65405
13	45 Hollow Point	2022-12-29	714-764	753	9543	23	1.171	2.337	6.35965	1.54099
14	45 Hollow Point	2022-12-29	714-764	759	9544	23	1.187	3.814	9.64587	1.9193
15	45 Hollow Point	2022-12-29	714-764	757	9545	23	1.13	3.963	11.6803	2.40431
16	45 Hollow Point	2022-12-29	714-764	745	9546	23	1.17	3.652	8.97412	1.89402
17	45 Hollow Point	2022-12-29	714-764	720	9547	23	1.121	3.646	8.512	1.6561
18	45 Hollow Point	2022-12-29	714-764	719	9548	23	1.228	3.271	8.57976	1.94884
19	45 Hollow Point	2022-12-29	714-764	724	9549	23	1.173	3.751	9.66119	2.30149
20	45 Hollow Point	2022-12-29	714-764	730	9550	23	1.072	3.404	8.37626	1.93336
21	45 Hollow Point	2022-12-29	714-764	759	9551	24	1.287	3.4	9.19419	2.83551
22	45 Hollow Point	2022-12-29	714-764	749	9552	24	1.177	3.875	11.6342	2.52412
23	45 Hollow Point	2022-12-29	714-764	737	9553	24	1.071	4.004	9.89284	2.28544
24	45 Hollow Point	2022-12-29	714-764	753	9554	24	1.25	4.414	12.278	3.17088
25	45 Hollow Point	2022-12-29	714-764	731	9555	24	1.306	4.549	13.8163	3.16168
26	45 Hollow Point	2022-12-29	714-764	736	9556	24	1.17	3.127	7.95375	1.76679
27	45 Hollow Point	2022-12-29	714-764	730	9557	24	0.921	3.082	7.06948	1.25714
28	45 Hollow Point	2022-12-29	714-764	748	9558	24	1.119	3.141	8.54948	1.90758
29	45 Hollow Point	2022-12-29	714-764	727	9559	24	1.74	4.396	11.851	2.37671
